# Supplementary material for: N-acetyl-aspartate and Myo-inositol as Markers of White Matter Microstructural Organization in Mild Cognitive Impairment: Evidence from a DTI-1H-MRS Pilot Study
Source: Diagnostics (Basel). 2023 Feb 9;13(4):654. doi: 10.3390/diagnostics13040654 (PMC9955118; doi:10.3390/diagnostics13040654)
Supplement: Supplementary file 1 [file diagnostics-13-00654-s001.zip]

Archive with 1 entries (1 files):
- diagnostics-2183488-supplementary.pdf
